# Supplementary material for: Molecular and Functional Bases of Selection against a Mutation Bias in an RNA Virus
Source: Genome Biol Evol. 2017 May 1;9(5):1212–28. doi: 10.1093/gbe/evx075 (PMC5433387; doi:10.1093/gbe/evx075)
Supplement: Supplementary Data [file evx075_Supp.zip]

Archive with 2 entries (2 files):
- Figures_ supp_22.03.17.pdf
- Tables_supp_22.03.17.pdf
